# Supplementary material for: The relationship between prenatal psychological stress and placental abruption in Japan, The Japan Environment and Children’s Study (JECS)
Source: PLoS One. 2019 Jul 8;14(7):e0219379. doi: 10.1371/journal.pone.0219379 (PMC6613679; doi:10.1371/journal.pone.0219379)
Supplement: S1 Table — (XLSX) [file pone.0219379.s001.xlsx]

## Sheet: S1 Table 1
S1 Table 1. Obstetrical outcomes according to clinical diagnosis of placental abruption
	No abruption	Abruption
Characteristics, n (%)	(n = 80,464)	(n = 335)	P-value
Gestational age (weeks)			<0.001
<22	5 (0)	0 (0)
22–27	110 (0.1)	10 (3.0)
28–33	561 (0.7)	48 (14.3)
34–36	2,832 (3.5)	83 (24.8)
37-41	76,761 (95.4)	194 (57.9)
≥42	195 (0.2)	0 (0)
Birth weight (g)			<0.001
<1000	142 (0.2)	11 (3.3)
1000-1499	240 (0.3)	24 (7.2)
1500-2499	5,935 (7.4)	121 (36.3)
2500-3999	73,363 (91.3)	176 (52.9)
≥4000	702 (0.9)	1 (0.3)
Pregnancy outcome			<0.001
Stillbirth	96 (0.1)	23 (6.9)
Livebirth	80,368 (99.9)	312 (93.1)
Mode of delivery			<0.001
Spontaneous delivery	46,142 (57.5)	78 (23.6)
Induced delivery	14,459 (18.0)	25 (7.6)
Vacuum extraction	4,615 (5.7)	17 (5.1)
Forceps delivery	188 (0.2)	1 (0.3)
Cesarean delivery	14,861 (18.5)	210 (63.4)
Apgar score at 1 minute after birth			<0.001
0-3	433 (0.6)	69 (21.4)
4-7	2,835 (3.6)	68 (21.1)
8-10	75,358 (95.8)	185 (57.5)
Apgar score at 5 minutes after birth			<0.001
0-3	162 (0.2)	22 (6.9)
4-7	655 (0.9)	41 (12.9)
8-10	75,733 (98.9)	255 (80.2)
pH value of umbilical arterial blood			<0.001
<7.00	145 (0.2)	26 (10.0)
7.00-7.19	4,159 (6.2)	56 (21.5)
≥7.2	63,314 (93.6)	179 (68.6)
Blood transfusion	345 (0.4)	32 (9.6)	<0.001
Receiving care in the ICU	94 (0.1)	9 (2.7)	<0.001
Maternal death	8 (0.0)	1 (0.3)	0.04
ICU, intensive care unit Tere were missing data in no abruption and abruption for birth weight: 82 (0.1) and 2 (0.6), mode of delivery: 199 (0.2) and 4 (1.2), APGAR 1: 1838 (2.3) and 13 (3.9), APGAR 5: 3912 (4.9) and 17 (5.1), pH value: 12846 (16.0) and 74 (22.1), blood transfusion: 23 (0.0) and 0 (0), ICU care: 84 (0.1) and 4 (1.2), and maternal death: 648 (0.8) and 7 (2.1) respectively. P-value…
