# Supplementary material for: The relationship between prenatal psychological stress and placental abruption in Japan, The Japan Environment and Children’s Study (JECS)
Source: PLoS One. 2019 Jul 8;14(7):e0219379. doi: 10.1371/journal.pone.0219379 (PMC6613679; doi:10.1371/journal.pone.0219379)
Supplement: S2 Table — (XLSX) [file pone.0219379.s002.xlsx]

## Sheet: S2 Table
S2 Table. Participant characteristics according to clinical diagnosis of placental abruption
	No abruption	Abruption
Characteristics	(n = 80,464)	(n = 335)	P-value
Age at delivery (years)			0.001
<20	553 (0.7)	5 (1.5)
20–24	6,852 (8.5)	19 (5.7)
25–29	22,175 (27.6)	69 (20.6)
30–34	28,803 (35.8)	126 (37.6)
≥35	22,081 (27.4)	116 (34.6)
Parity			0.19
0	34,620 (43.0)	153 (45.7)
1	30,049 (37.3)	107 (31.9)
2	12,506 (15.5)	60 (17.9)
≥3	3,289 (4.1)	15 (4.5)
Marital status			0.17
Married (including common-law marriage)	77,041 (95.7)	326 (97.3)
Single (Never married, Divorced, Widowed)	3,423 (4.3)	9 (2.7)
Smoking status			0.41
Never	47,117 (58.6)	204 (60.9)
Quit before awareness of current pregnancy	18,817 (23.4)	67 (20.0)
Quit after awareness of current pregnancy	10,802 (13.4)	45 (13.4)
Currently smoking	3,728 (4.6)	19 (5.7)
Alcohol consumption during pregnancy			0.87
Never	26,787 (33.3)	116 (34.6)
Quit before awareness of current pregnancy	13,340 (16.6)	50 (14.9)
Quit after awareness of current pregnancy	38,118 (47.4)	160 (47.8)
Currently drinking	2,219 (2.8)	9 (2.7)
Infertility treatment			0.10
None (spontaneous pregnancy)	75,089 (93.3)	305 (91.0)
Ovulation induction, AIH	2,952 (3.7)	13 (3.9)
ART	2,423 (3.0)	17 (5.1)
Maternal education level			0.43
Junior high school	3,620 (4.5)	17 (5.1)
High school	24,942 (31.0)	107 (31.9)
Technical junior college, Technical/vocational college, Associate degree	34,128 (42.4)	149 (44.5)
Bachelor's degree, Graduate degree (Master's/Doctor's)	17,774 (22.1)	62 (18.5)
Pre-pregnancy BMI (kg/m2)			0.37
<18.5	12,924 (16.1)	54 (16.1)
18.5–24.9	59,038 (73.4)	238 (71.0)
≥25.0	8,502 (10.6)	43 (12.8)
Current employment status			0.40
Permanent full-time employee, Self-employed	30,084 (37.4)	114 (34.0)
Temporary full-time employee, Part-time employee	18,584 (23.1)	89 (26.6)
Full-time homemaker or leave of absence	28,664 (35.6)	118 (35.2)
Unemployed, Other	3,132 (3.9)	14 (4.2)
Chronic hypertension	1,301 (1.6)	16 (4.8)	<0.001
Prepregnant diabetes	835 (1.0)	3 (0.9)	1.00
Psychiatric disease	610 (0.8)	3 (0.9)	0.74
Hypothyroidism	549 (0.7)	8 (2.4)	0.002
Uterine deformity	26 (0)	0 (0)	1.00
History of uterine fibroids	4,977 (6.2)	22 (6.6)	0.75
History of cesarean section	6,932 (8.6)	44 (13.1)	0.005
History of spontaneous abortion	15,342 (19.1)	75 (22.4)	0.12
History of stillbirth	532 (0.7)	4 (1.2)	0.29
History of placental abruption	171 (0.2)	3 (0.9)	0.04
History of pregnancy-induced hypertension	1,487 (1.8)	16 (4.8)	0.001
Use of iron supplements during pregnancy	33,613 (41.8)	116 (34.6)	0.009
Intrauterine infection	534 (0.7)	6 (1.8)	0.03
Premature rupture of membranes	6,769 (8.4)	42 (12.5)	0.008
Oligohydramnios	1,030 (1.3)	13 (3.9)	<0.001
Polyhydramnios	309 (0.4)	4 (1.2)	0.04
Placenta previa	555 (0.7)	9 (2.7)	0.001
Intrauterine growth restriction	1,577 (2.0)	29 (8.7)	<0.001
Gender of offspring (male)	41,258 (51.3)	182 (54.3)	0.27
Hypertensive disorders of pregnancy			<0.001
None	78,003 (96.9)	287 (85.7)
Light	1,703 (2.1)	23 (6.9)
Severe	758 (0.9)	25 (7.5)
AIH, artificial insemination by sperm from husband; ART, assisted reproduction technology; BMI, body mass index; K6, Kessler 6 scale; T1, first trimester; T2, second/third trimester. Data are presented as n (%) . P-values based on a Fisher’s exact test.
