# Supplementary material for: The relationship between prenatal psychological stress and placental abruption in Japan, The Japan Environment and Children’s Study (JECS)
Source: PLoS One. 2019 Jul 8;14(7):e0219379. doi: 10.1371/journal.pone.0219379 (PMC6613679; doi:10.1371/journal.pone.0219379)
Supplement: S3 Table — (XLSX) [file pone.0219379.s003.xlsx]

## Sheet: S3 Table
S3 Table. Baseline characteristics comparison of the final analyzed participants and the excluded participants due to missing data in any covariate, outcome variable, or exposure variable.
	Excluded sample due to missing variable	Final sample
Characteristics	(n = 15,463)	(n = 80,799)	P-value
Age at delivery (years)			<0.001
<20	306 (2.3)	558 (0.7)
20–24	1,736 (12.9)	6,871 (8.5)
25–29	3,583 (26.6)	22,244 (27.5)
30–34	4,302 (31.9)	28,929 (35.8)
≥35	3,563 (26.4)	22,197 (27.5)
Parity			<0.001
0	4,906 (39.3)	34,773 (43.0)
1	4,758 (38.1)	30,156 (37.3)
2	2,130 (17.0)	12,566 (15.6)
≥3	702 (5.6)	3,304 (4.1)
Marital status			<0.001
Married (including common-law marriage)	11,273 (92.9)	77,367 (95.8)
Single (Never married, Divorced, Widowed)	858 (7.1)	3,432 (4.2)
Smoking status			<0.001
Never	6,631 (56.0)	47,321 (58.6)
Quit before awareness of current pregnancy	2,762 (23.3)	18,884 (23.4)
Quit after awareness of current pregnancy	1,722 (14.5)	10,847 (13.4)
Currently smoking	731 (6.2)	3,747 (4.6)
Alcohol consumption during pregnancy			0.08
Never	3,549 (34.3)	26,903 (33.3)
Quit before awareness of current pregnancy	1,731 (16.7)	13,390 (16.6)
Quit after awareness of current pregnancy	4,771 (46.1)	38,278 (47.4)
Currently drinking	229 (2.9)	2,228 (2.8)
Infertility treatment			0.003
None (spontaneous pregnancy)	13,578 (93.9)	75,394 (93.3)
Ovulation induction, AIH	451 (3.1)	2,965 (3.7)
ART	424 (2.9)	2,440 (3.0)
Maternal education level			<0.001
Junior high school	759 (7.2)	3,637 (4.5)
High school	3,620 (34.2)	25,049 (31.0)
Technical junior college, Technical/vocational college, Associate degree	4,152 (39.3)	34,277 (42.4)
Bachelor's degree, Graduate degree (Master's/Doctor's)	2,046 (19.3)	17,836 (22.1)
Pre-pregnancy BMI (kg/m2)			<0.001
<18.5	2,580 (17.4)	12,978 (16.1)
18.5–24.9	10,608 (71.5)	59,276 (73.4)
≥25.0	1,650 (11.1)	8,545 (10.6)
Current employment status			<0.001
Permanent full-time employee, Self-employed	3,346 (35.6)	30,198 (37.4)
Temporary full-time employee, Part-time employee	2,351 (25.0)	18,673 (23.1)
Full-time homemaker or leave of absence	3,224 (34.3)	28,782 (35.6)
Unemployed, Other	476 (5.1)	3,146 (3.9)
Chronic hypertension	242 (1.9)	1,317 (1.6)	0.03
Prepregnant diabetes	214 (1.6)	838 (1.0)	<0.001
Psychiatric disease	141 (1.1)	613 (0.8)	<0.001
Hypothyroidism	159 (1.2)	557 (0.7)	<0.001
Uterine deformity	5 (0)	26 (0)	0.81
History of uterine fibroids	750 (6.0)	4,999 (6.2)	0.37
History of cesarean section	1,240 (8.8)	6,976 (8.6)	0.57
History of spontaneous abortion	2,449 (17.3)	15,417 (19.1)	<0.001
History of stillbirth	118 (0.8)	536 (0.7)	0.03
History of placental abruption	27 (0.2)	174 (0.2)	0.61
History of pregnancy-induced hypertension	203 (1.6)	1,503 (1.9)	0.06
Use of iron supplements during pregnancy	4,690 (35.7)	33,729 (41.7)	<0.001
Intrauterine infection	151 (1.1)	540 (0.7)	<0.001
Premature rupture of membranes	1,119 (8.5)	6,811 (8.4)	0.76
Oligohydramnios	244 (1.8)	1,043 (1.3)	<0.001
Polyhydramnios	93 (0.7)	313 (0.4)	<0.001
Placenta previa	139 (1.1)	564 (0.7)	0.001
Intrauterine growth restriction	271 (2.1)	1,606 (2.0)	0.64
Gender of offspring (male)	6,819 (52.1)	41,440 (51.3)	0.09
Hypertensive disorders of pregnancy			0.02
None	12,764 (96.6)	78,290 (96.9)
Light	290 (2.2)	1,726 (2.1)
Severe	162 (1.2)	783 (1.0)
AIH, artificial insemination by sperm from husband; ART, assisted reproduction technology; BMI, body mass index; K6, Kessler 6 scale; T1, first trimester; T2, second/third trimester. Data are presented as n (%) . Tere were missing data in excluded sample for age at delivery: 1973 (12.8), parity: 2967 (19.2), marital status: 3332 (21.5), smoking status: 3617 (23.4), alcohol consumption: 5113 (33.1…
